# Supplementary material for: Impacts of Mutations in the P-Loop on Conformational Alterations of KRAS Investigated with Gaussian Accelerated Molecular Dynamics Simulations
Source: Molecules. 2023 Mar 23;28(7):2886. doi: 10.3390/molecules28072886 (PMC10095679; doi:10.3390/molecules28072886)
Supplement: Supplementary file 1 [file molecules-28-02886-s001.zip]

Archive with 1 entries (1 files):
- molecules-2261646-supplementary.pdf
